# Supplementary material for: Metabolic Adaptation of Methanogens in Anaerobic Digesters Upon Trace Element Limitation
Source: Front Microbiol. 2018 Mar 13;9:405. doi: 10.3389/fmicb.2018.00405 (PMC5859356; doi:10.3389/fmicb.2018.00405)
Supplement: Supplementary file 2 [file DataSheet2.XLSX]

## Sheet: Sequences
Accession number:	PRJEB21972
http://www.ebi.ac.uk/ena/data/view/PRJEB21972
Sequences after trimming and quality filtering but before check for chimeric sequences:
Sample	Sequence Count	Barcode
R1 week 74	2219	ACGAGTGCGT
R1 week 77	2201	AGACGCACTC
R1 week 80	1814	ATCAGACACG
R1 week 84	1874	CGTGTCTCTA
R2 week 74	2846	ACGCTCGACA
R2 week 77	2514	AGCACTGTAG
R2 week 80	2928	ATATCGCGAG
R2 week 84	2396	CTCGCGTGTC
Total number seqs written	18792
After removal of chimeric sequences:
R1 week 74	2174
R1 week 77	2175
R1 week 80	1777
R1 week 84	1843
R2 week 74	2810
R2 week 77	2498
R2 week 80	2897
R2 week 84	2366
Total number seqs written	18540

## Sheet: OTUs
# Constructed from biom file
#OTU ID	R1 week 74	R2 week 74	R1 week 77	R2 week 77	R1 week 80	R2 week 80	R1 week 84	R2 week 84	taxonomy
denovo27	27	8	17	11	31	10	35	4	k__Archaea; p__Euryarchaeota; c__Methanomicrobia; o__Methanosarcinales; F__Methanosarcinaceae; g__Methanosarcina; s__horonobensis
denovo26	3	1	0	0	2	0	1	0	k__Archaea; p__Euryarchaeota; c__Methanomicrobia; o__Methanomicrobiales; f__Methanomicrobiaceae; g__Methanoculleus; s__bourgensis
denovo25	0	0	0	0	0	2	0	0	k__Archaea; p__Euryarchaeota
denovo24	2	6	5	0	3	8	3	4	k__Archaea; p__Euryarchaeota; c__Methanomicrobia; o__Methanomicrobiales; f__Methanomicrobiaceae; g__Methanoculleus; s__bourgensis
denovo23	30	35	38	14	31	38	27	48	k__Archaea; p__Euryarchaeota; c__Methanomicrobia; o__Methanomicrobiales; f__Methanomicrobiaceae; g__Methanoculleus; s__bourgensis
denovo22	0	0	0	0	2	0	0	0	k__Archaea; p__Euryarchaeota; c__Methanobacteria; o__Methanobacteriales
denovo21	0	0	0	1	1	1	0	0	k__Archaea; p__Euryarchaeota; c__Methanobacteria; o__Methanobacteriales
denovo20	60	81	69	80	40	91	53	77	k__Archaea; p__Euryarchaeota; c__Methanomicrobia; o__Methanosarcinales; F__Methanosarcinaceae; g__Methanosarcina; s__horonobensis
denovo29	0	2	0	0	0	0	0	1	k__Archaea; p__Euryarchaeota; c__Methanomicrobia; o__Methanomicrobiales; f__Methanomicrobiaceae; g__Methanoculleus
denovo28	0	0	0	1	0	1	0	0	k__Archaea; p__Euryarchaeota; c__Methanomicrobia; o__Methanomicrobiales; f__Methanomicrobiaceae; g__Methanoculleus
denovo204	0	0	0	1	0	0	0	0	k__Archaea; p__Euryarchaeota
denovo205	0	2	0	1	0	0	0	0	k__Archaea; p__Euryarchaeota; c__Methanomicrobia; o__Methanomicrobiales; f__Methanomicrobiaceae; g__Methanoculleus
denovo206	0	0	1	0	0	0	0	0	k__Archaea; p__Euryarchaeota; c__Methanomicrobia
denovo207	0	0	0	0	0	1	0	0	k__Archaea; p__Euryarchaeota; c__Methanomicrobia; o__Methanosarcinales; F__Methanosarcinaceae; g__Methanosarcina
denovo200	0	0	0	1	0	0	0	0	k__Archaea; p__Euryarchaeota; c__Methanomicrobia
denovo201	0	0	0	1	0	0	0	0	k__Archaea; p__Euryarchaeota; c__Methanococci; o__Methanococcales
denovo202	0	0	0	0	0	1	0	0	k__Archaea; p__Euryarchaeota; c__Methanomicrobia; o__Methanosarcinales
denovo203	0	0	1	0	0	0	0	0	k__Archaea; p__Euryarchaeota
denovo208	0	1	0	0	0	0	0	0	k__Archaea; p__Euryarchaeota
denovo209	1	2	1	0	0	0	0	0	k__Archaea; p__Euryarchaeota; c__Methanomicrobia; o__Methanosarcinales; F__Methanosarcinaceae; g__Methanosarcina
denovo176	0	0	0	0	0	0	0	1	k__Archaea; p__Euryarchaeota
denovo177	0	0	1	0	0	0	0	0	k__Archaea; p__Euryarchaeota; c__Methanomicrobia; o__Methanomicrobiales; f__Methanomicrobiaceae; g__Methanoculleus
denovo174	2	2	0	1	1	0	2	1	k__Archaea; p__Euryarchaeota; c__Methanomicrobia
denovo175	0	0	0	0	0	0	0	1	k__Archaea; p__Euryarchaeota; c__Methanomicrobia; o__Methanomicrobiales; f__Methanomicrobiaceae; g__Methanoculleus; s__bourgensis
denovo172	6	11	7	14	12	19	12	15	k__Archaea; p__Euryarchaeota; c__Methanomicrobia
denovo173	0	0	0	1	0	0	0	0	k__Archaea; p__Euryarchaeota
denovo170	0	1	0	0	0	0	0	0	k__Archaea; p__Euryarchaeota
denovo171	0	0	0	0	0	0	0	1	k__Archaea; p__Euryarchaeota; c__Methanomicrobia; o__Methanomicrobiales; f__Methanomicrobiaceae; g__Methanoculleus; s__bourgensis
denovo178	0	0	0	0	0	2	0	0	k__Archaea; p__Euryarchaeota; c__Methanomicrobia; o__Methanomicrobiales; f__Methanospirillaceae; g__Methanospirillum; s__hungatei
denovo179	0	0	0	0	1	0	0	0	k__Archaea; p__Euryarchaeota; c__Methanomicrobia; o__Methanosarcinales; F__Methanosarcinaceae; g__Methanosarcina
denovo18	0	0	0	0	0	0	0	2	k__Archaea; p__Euryarchaeota; c__Methanomicrobia; o__Methanomicrobiales; f__Methanomicrobiaceae; g__Methanoculleus
denovo19	2	6	2	3	0	4	0	3	k__Archaea; p__Euryarchaeota; c__Methanomicrobia; o__Methanosarcinales; F__Methanosarcinaceae; g__Methanosarcina
denovo12	7	9	13	7	1	14	7	21	k__Archaea; p__Euryarchaeota; c__Thermoplasmata; o__Methanomassiliicoccales; f_Methanomassiliicoccaceae
denovo13	1	0	0	0	0	1	0	3	k__Archaea; p__Euryarchaeota; c__Methanomicrobia
denovo10	8	17	18	8	12	11	5	7	k__Archaea; p__Euryarchaeota; c__Methanomicrobia; o__Methanomicrobiales; f__Methanomicrobiaceae; g__Methanoculleus; s__bourgensis
denovo11	0	0	0	0	0	0	0	3	k__Archaea; p__Euryarchaeota; c__Methanomicrobia; o__Methanomicrobiales; f__Methanomicrobiaceae; g__Methanoculleus; s__bourgensis
denovo16	5	13	6	12	12	13	7	7	k__Archaea; p__Euryarchaeota; c__Methanomicrobia; o__Methanomicrobiales; f__Methanomicrobiaceae; g__Methanoculleus; s__bourgensis
denovo17	31	42	23	32	20	42	16	18	k__Archaea; p__Euryarchaeota; c__Methanomicrobia; o__Methanosarcinales; F__Methanosarcinaceae; g__Methanosarcina; s__horonobensis
denovo14	0	2	0	0	0	0	0	0	k__Archaea; p__Euryarchaeota; c__Methanomicrobia; o__Methanomicrobiales; f__Methanomicrobiaceae; g__Methanoculleus
denovo15	8	16	9	6	10	29	13	34	k__Archaea; p__Euryarchaeota; c__Methanomicrobia; o__Methanomicrobiales; f__Methanomicrobiaceae; g__Methanoculleus; s__bourgensis
denovo183	0	0	0	1	0	0	0	0	k__Archaea; p__Euryarchaeota
denovo182	0	1	0	1	0	1	0	0	k__Archaea; p__Euryarchaeota; c__Methanomicrobia
denovo149	1	0	0	1	0	0	0	2	k__Archaea; p__Euryarchaeota; c__Methanomicrobia; o__Methanosarcinales; F__Methanosarcinaceae; g__Methanosarcina
denovo148	0	0	0	1	0	0	0	1	k__Archaea; p__Euryarchaeota
denovo143	4	7	3	1	1	5	4	4	k__Archaea; p__Euryarchaeota; c__Methanomicrobia; o__Methanosarcinales; F__Methanosarcinaceae; g__Methanosarcina
denovo142	2	4	5	1	1	8	6	2	k__Archaea; p__Euryarchaeota; c__Methanomicrobia; o__Methanomicrobiales; f__Methanomicrobiaceae; g__Methanoculleus; s__bourgensis
denovo141	1	0	0	0	0	1	0	3	k__Archaea; p__Euryarchaeota; c__Methanomicrobia; o__Methanomicrobiales; f__Methanomicrobiaceae; g__Methanoculleus; s__bourgensis
denovo140	1	0	0	1	0	0	0	0	k__Archaea; p__Euryarchaeota; c__Methanomicrobia; o__Methanosarcinales; F__Methanosarcinaceae; g__Methanosarcina
denovo147	1	0	0	0	0	0	0	0	k__Archaea; p__Euryarchaeota
denovo146	1	2	4	0	0	1	0	1	k__Archaea; p__Euryarchaeota; c__Methanomicrobia; o__Methanomicrobiales; f__Methanomicrobiaceae; g__Methanoculleus; s__bourgensis
denovo145	0	2	1	0	0	2	1	2	k__Archaea; p__Euryarchaeota; c__Methanomicrobia; o__Methanomicrobiales; f__Methanomicrobiaceae; g__Methanoculleus; s__bourgensis
denovo144	0	0	2	0	0	0	0	0	k__Archaea; p__Euryarchaeota; c__Methanomicrobia; o__Methanosarcinales; F__Methanosarcinaceae; g__Methanosarcina; s__horonobensis
denovo189	0	0	0	1	0	0	0	0	k__Archaea; p__Euryarchaeota; c__Methanobacteria; o__Methanobacteriales; f__Methanobacteriaceae
denovo188	0	1	0	0	0	0	0	0	k__Archaea; p__Euryarchaeota
denovo41	5	10	9	3	6	8	5	9	k__Archaea; p__Euryarchaeota; c__Methanomicrobia; o__Methanomicrobiales; f__Methanomicrobiaceae; g__Methanoculleus; s__bourgensis
denovo158	8	2	3	1	36	2	27	1	k__Archaea; p__Euryarchaeota; c__Methanomicrobia; o__Methanosarcinales; F__Methanosarcinaceae; g__Methanosarcina
denovo159	0	1	0	1	0	0	0	0	k__Archaea; p__Euryarchaeota; c__Methanomicrobia; o__Methanomicrobiales; f__Methanomicrobiaceae; g__Methanoculleus; s__bourgensis
denovo154	1	3	2	0	0	0	0	1	k__Archaea; p__Euryarchaeota; c__Methanomicrobia; o__Methanosarcinales; F__Methanosarcinaceae; g__Methanosarcina
denovo155	0	0	0	0	1	0	0	0	k__Archaea; p__Euryarchaeota; c__Methanomicrobia; o__Methanomicrobiales; f__Methanomicrobiaceae; g__Methanoculleus
denovo156	2	0	0	0	0	0	0	0	k__Archaea; p__Euryarchaeota; c__Thermoplasmata; o__Methanomassiliicoccales; f_Methanomassiliicoccaceae; g__Candidatus Methanococcus; s__Candidatus Methanococcus intestinales
denovo157	0	1	0	0	0	0	0	0	k__Archaea; p__Euryarchaeota
denovo150	0	1	0	1	0	0	0	0	k__Archaea; p__Euryarchaeota; c__Methanomicrobia; o__Methanomicrobiales; f__Methanomicrobiaceae; g__Methanoculleus; s__bourgensis
denovo151	0	2	0	1	0	1	0	0	k__Archaea; p__Euryarchaeota; c__Methanomicrobia; o__Methanomicrobiales; f__Methanomicrobiaceae; g__Methanoculleus
denovo152	0	0	0	1	0	0	0	0	k__Archaea; p__Euryarchaeota; c__Methanomicrobia; o__Methanosarcinales; F__Methanosarcinaceae; g__Methanosarcina
denovo153	0	0	0	0	0	0	1	0	k__Archaea; p__Euryarchaeota; c__Methanomicrobia; o__Methanosarcinales; F__Methanosarcinaceae; g__Methanosarcina
denovo92	2	0	1	1	1	1	0	0	k__Archaea; p__Euryarchaeota; c__Methanomicrobia; o__Methanosarcinales; F__Methanosarcinaceae; g__Methanosarcina
denovo93	0	0	0	0	0	0	1	0	k__Archaea; p__Euryarchaeota; c__Methanomicrobia; o__Methanomicrobiales; f__Methanomicrobiaceae; g__Methanoculleus; s__bourgensis
denovo90	0	1	1	0	0	3	0	0	k__Archaea; p__Euryarchaeota; c__Methanomicrobia; o__Methanosarcinales; F__Methanosarcinaceae; g__Methanosarcina
denovo91	0	0	0	0	0	0	1	0	k__Archaea; p__Euryarchaeota; c__Methanomicrobia; o__Methanosarcinales; F__Methanosarcinaceae; g__Methanosarcina
denovo96	27	21	21	19	13	32	6	10	k__Archaea; p__Euryarchaeota; c__Methanomicrobia; o__Methanosarcinales; F__Methanosarcinaceae; g__Methanosarcina
denovo97	2	0	2	1	5	0	6	0	k__Archaea; p__Euryarchaeota; c__Methanomicrobia; o__Methanomicrobiales; f__Methanomicrobiaceae; g__Methanoculleus; s__bourgensis
denovo94	0	0	1	0	0	0	0	0	k__Archaea; p__Euryarchaeota; c__Methanomicrobia; o__Methanosarcinales; F__Methanosarcinaceae; g__Methanosarcina
denovo95	3	1	1	0	1	2	1	0	k__Archaea; p__Euryarchaeota; c__Methanomicrobia; o__Methanomicrobiales; f__Methanomicrobiaceae; g__Methanoculleus; s__bourgensis
denovo98	0	2	0	1	0	0	0	0	k__Archaea; p__Euryarchaeota; c__Methanomicrobia; o__Methanosarcinales; F__Methanosarcinaceae; g__Methanosarcina; s__horonobensis
denovo99	9	13	3	6	2	5	6	6	k__Archaea; p__Euryarchaeota; c__Methanomicrobia; o__Methanosarcinales; F__Methanosarcinaceae; g__Methanosarcina
denovo40	0	2	0	1	0	2	1	0	k__Archaea; p__Euryarchaeota; c__Methanomicrobia; o__Methanomicrobiales; f__Methanomicrobiaceae; g__Methanoculleus; s__bourgensis
denovo78	8	13	3	3	6	7	5	6	k__Archaea; p__Euryarchaeota; c__Methanomicrobia; o__Methanomicrobiales; f__Methanomicrobiaceae; g__Methanoculleus; s__bourgensis
denovo79	0	0	0	0	0	0	1	0	k__Archaea; p__Euryarchaeota; c__Methanomicrobia
denovo70	0	0	1	2	0	0	0	1	k__Archaea; p__Euryarchaeota; c__Methanomicrobia; o__Methanosarcinales; F__Methanosarcinaceae; g__Methanosarcina; s__horonobensis
denovo71	0	1	0	0	0	0	0	0	k__Archaea; p__Euryarchaeota; c__Methanomicrobia; o__Methanomicrobiales; f__Methanomicrobiaceae; g__Methanoculleus; s__bourgensis
denovo72	0	2	0	0	0	0	0	0	k__Archaea; p__Euryarchaeota
denovo73	0	0	0	0	0	0	1	0	k__Archaea; p__Euryarchaeota; c__Methanomicrobia; o__Methanosarcinales; F__Methanosarcinaceae; g__Methanosarcina
denovo74	2	0	0	2	0	0	0	0	k__Archaea; p__Euryarchaeota
denovo75	115	139	108	150	73	144	84	90	k__Archaea; p__Euryarchaeota; c__Methanomicrobia; o__Methanosarcinales; F__Methanosarcinaceae; g__Methanosarcina
denovo76	1	0	0	0	0	2	0	2	k__Archaea; p__Euryarchaeota; c__Methanomicrobia; o__Methanosarcinales; F__Methanosarcinaceae; g__Methanosarcina
denovo77	2	9	5	6	2	7	3	4	k__Archaea; p__Euryarchaeota; c__Methanomicrobia; o__Methanosarcinales; F__Methanosarcinaceae; g__Methanosarcina
denovo164	23	31	26	32	17	28	21	27	k__Archaea; p__Euryarchaeota; c__Methanomicrobia; o__Methanosarcinales; F__Methanosarcinaceae; g__Methanosarcina
denovo129	0	1	1	0	0	0	1	0	k__Archaea; p__Euryarchaeota; c__Methanomicrobia; o__Methanosarcinales; F__Methanosarcinaceae; g__Methanosarcina; s__horonobensis
denovo128	2	2	0	0	1	2	1	1	k__Archaea; p__Euryarchaeota; c__Methanomicrobia; o__Methanomicrobiales; f__Methanomicrobiaceae; g__Methanoculleus; s__bourgensis
denovo87	5	7	5	2	6	3	4	5	k__Archaea; p__Euryarchaeota; c__Methanomicrobia; o__Methanomicrobiales; f__Methanomicrobiaceae; g__Methanoculleus; s__bourgensis
denovo86	0	0	0	1	0	1	0	1	k__Archaea; p__Euryarchaeota; c__Methanomicrobia; o__Methanomicrobiales; f__Methanomicrobiaceae; g__Methanoculleus; s__bourgensis
denovo81	9	2	1	0	9	0	1	0	k__Archaea; p__Euryarchaeota; c__Methanomicrobia; o__Methanosarcinales; F__Methanosarcinaceae; g__Methanosarcina
denovo80	0	0	0	0	0	1	1	1	k__Archaea; p__Euryarchaeota; c__Methanomicrobia; o__Methanomicrobiales; f__Methanospirillaceae; g__Methanospirillum; s__hungatei
denovo83	0	2	2	0	0	0	0	0	k__Archaea; p__Euryarchaeota; c__Methanomicrobia; o__Methanosarcinales; F__Methanosarcinaceae; g__Methanosarcina
denovo82	0	0	0	1	0	0	0	0	k__Archaea; p__Euryarchaeota; c__Methanomicrobia; o__Methanosarcinales; F__Methanosarcinaceae; g__Methanosarcina
denovo121	46	67	56	78	28	63	49	41	k__Archaea; p__Euryarchaeota; c__Methanomicrobia; o__Methanosarcinales; F__Methanosarcinaceae; g__Methanosarcina
denovo120	2	4	3	6	7	2	4	1	k__Archaea; p__Euryarchaeota; c__Methanomicrobia; o__Methanosarcinales; F__Methanosarcinaceae; g__Methanosarcina
denovo123	2	1	0	0	1	0	1	0	k__Archaea; p__Euryarchaeota; c__Methanomicrobia; o__Methanomicrobiales; f__Methanomicrobiaceae; g__Methanoculleus; s__bourgensis
denovo122	0	0	0	0	0	1	0	0	k__Archaea; p__Euryarchaeota; c__Methanomicrobia; o__Methanomicrobiales; f__Methanomicrobiaceae; g__Methanoculleus; s__bourgensis
denovo89	1	1	1	0	1	1	1	2	k__Archaea; p__Euryarchaeota; c__Methanobacteria; o__Methanobacteriales; f__Methanobacteriaceae; g__Methanobacterium; s__ferruginis
denovo88	0	0	0	0	0	1	0	0	k__Archaea; p__Euryarchaeota; c__Methanomicrobia; o__Methanomicrobiales; f__Methanomicrobiaceae; g__Methanoculleus; s__bourgensis
denovo127	0	1	0	0	0	0	0	0	k__Archaea; p__Euryarchaeota; c__Methanobacteria; o__Methanobacteriales; f__Methanobacteriaceae; g__Methanobacterium
denovo126	0	1	0	0	0	2	1	0	k__Archaea; p__Euryarchaeota; c__Methanomicrobia; o__Methanomicrobiales; f__Methanomicrobiaceae; g__Methanoculleus; s__bourgensis
denovo7	17	0	15	2	35	3	16	4	k__Archaea; p__Euryarchaeota; c__Methanomicrobia; o__Methanosarcinales; F__Methanosarcinaceae; g__Methanosarcina
denovo69	0	0	1	0	0	0	0	0	k__Archaea; p__Euryarchaeota; c__Methanomicrobia; o__Methanomicrobiales; f__Methanomicrobiaceae; g__Methanoculleus; s__bourgensis
denovo68	1	0	0	0	1	0	0	0	k__Archaea; p__Euryarchaeota; c__Methanomicrobia
denovo49	0	1	0	0	0	1	2	4	k__Archaea; p__Euryarchaeota; c__Methanomicrobia; o__Methanosarcinales; F__Methanosarcinaceae; g__Methanosarcina
denovo63	14	22	14	21	7	21	17	14	k__Archaea; p__Euryarchaeota; c__Methanomicrobia; o__Methanosarcinales; F__Methanosarcinaceae; g__Methanosarcina
denovo62	0	1	0	0	0	0	0	1	k__Archaea; p__Euryarchaeota; c__Methanomicrobia; o__Methanomicrobiales; f__Methanomicrobiaceae; g__Methanoculleus; s__bourgensis
denovo61	2	1	0	0	0	2	1	0	k__Archaea; p__Euryarchaeota; c__Methanomicrobia; o__Methanosarcinales; F__Methanosarcinaceae; g__Methanosarcina
denovo60	0	0	0	1	0	0	0	4	k__Archaea; p__Euryarchaeota; c__Methanomicrobia; o__Methanomicrobiales; f__Methanomicrobiaceae; g__Methanoculleus
denovo67	0	0	0	2	0	1	0	0	k__Archaea; p__Euryarchaeota
denovo66	0	0	0	0	0	1	0	4	k__Archaea; p__Euryarchaeota; c__Methanomicrobia; o__Methanomicrobiales; f__Methanomicrobiaceae; g__Methanoculleus; s__bourgensis
denovo65	0	0	1	0	0	0	0	0	k__Archaea; p__Euryarchaeota; c__Methanomicrobia; o__Methanosarcinales; F__Methanosarcinaceae; g__Methanosarcina
denovo64	17	25	22	13	13	18	13	18	k__Archaea; p__Euryarchaeota; c__Methanomicrobia; o__Methanomicrobiales; f__Methanomicrobiaceae; g__Methanoculleus; s__bourgensis
denovo248	0	0	0	0	1	0	0	0	k__Archaea; p__Euryarchaeota; c__Methanomicrobia; o__Methanosarcinales; F__Methanosarcinaceae; g__Methanosarcina
denovo249	0	0	0	0	0	0	0	1	k__Archaea; p__Euryarchaeota; c__Methanomicrobia; o__Methanomicrobiales; f__Methanomicrobiaceae; g__Methanoculleus; s__bourgensis
denovo240	0	0	0	0	0	0	0	1	k__Archaea; p__Euryarchaeota; c__Methanomicrobia; o__Methanosarcinales; F__Methanosarcinaceae; g__Methanosarcina
denovo241	0	1	0	1	1	1	0	0	k__Archaea; p__Euryarchaeota; c__Methanomicrobia; o__Methanosarcinales; F__Methanosarcinaceae; g__Methanosarcina
denovo242	0	0	1	0	0	0	1	0	k__Archaea; p__Euryarchaeota; c__Methanomicrobia; o__Methanomicrobiales; f__Methanomicrobiaceae; g__Methanoculleus; s__bourgensis
denovo243	0	0	1	1	0	0	0	1	k__Archaea; p__Euryarchaeota; c__Methanomicrobia; o__Methanosarcinales; F__Methanosarcinaceae; g__Methanosarcina
denovo244	0	0	0	0	2	0	0	0	k__Archaea; p__Euryarchaeota
denovo245	0	0	0	1	0	0	0	0	k__Archaea; p__Euryarchaeota; c__Methanomicrobia; o__Methanosarcinales; F__Methanosarcinaceae; g__Methanosarcina
denovo246	0	0	0	0	0	0	0	2	k__Archaea; p__Euryarchaeota; c__Methanomicrobia; o__Methanomicrobiales; f__Methanomicrobiaceae; g__Methanoculleus; s__bourgensis
denovo247	0	0	0	0	0	0	1	0	k__Archaea; p__Euryarchaeota; c__Methanomicrobia
denovo138	2	4	4	3	1	1	1	9	k__Archaea; p__Euryarchaeota; c__Methanomicrobia; o__Methanomicrobiales; f__Methanomicrobiaceae; g__Methanoculleus; s__bourgensis
denovo139	1	7	1	1	1	2	1	5	k__Archaea; p__Euryarchaeota; c__Methanomicrobia; o__Methanomicrobiales; f__Methanomicrobiaceae; g__Methanoculleus; s__bourgensis
denovo132	0	0	0	1	0	1	0	0	k__Archaea; p__Euryarchaeota; c__Methanomicrobia; o__Methanomicrobiales; f__Methanomicrobiaceae; g__Methanoculleus; s__bourgensis
denovo133	0	0	0	1	0	2	0	4	k__Archaea; p__Euryarchaeota; c__Methanomicrobia
denovo130	2	3	3	1	1	1	1	0	k__Archaea; p__Euryarchaeota; c__Methanomicrobia; o__Methanomicrobiales; f__Methanomicrobiaceae; g__Methanoculleus; s__bourgensis
denovo131	10	15	9	4	15	17	17	16	k__Archaea; p__Euryarchaeota; c__Methanomicrobia; o__Methanomicrobiales; f__Methanomicrobiaceae; g__Methanoculleus; s__bourgensis
denovo136	3	0	0	1	0	0	0	0	k__Archaea; p__Euryarchaeota; c__Methanomicrobia; o__Methanomicrobiales; f__Methanomicrobiaceae; g__Methanoculleus; s__bourgensis
denovo137	2	0	3	1	0	0	0	0	k__Archaea; p__Euryarchaeota; c__Methanomicrobia; o__Methanomicrobiales; f__Methanomicrobiaceae; g__Methanoculleus; s__bourgensis
denovo134	2	2	5	5	4	7	3	5	k__Archaea; p__Euryarchaeota; c__Methanomicrobia; o__Methanomicrobiales; f__Methanomicrobiaceae; g__Methanoculleus; s__bourgensis
denovo135	0	1	3	2	2	5	0	1	k__Archaea; p__Euryarchaeota; c__Methanomicrobia; o__Methanosarcinales; F__Methanosarcinaceae; g__Methanosarcina
denovo58	3	2	5	2	4	0	3	6	k__Archaea; p__Euryarchaeota; c__Methanomicrobia; o__Methanomicrobiales; f__Methanomicrobiaceae; g__Methanoculleus; s__bourgensis
denovo59	11	14	17	20	5	12	10	11	k__Archaea; p__Euryarchaeota; c__Methanomicrobia; o__Methanosarcinales; F__Methanosarcinaceae; g__Methanosarcina; s__horonobensis
denovo56	0	0	0	1	0	0	0	0	k__Archaea; p__Euryarchaeota; c__Methanomicrobia; o__Methanomicrobiales; f__Methanomicrobiaceae; g__Methanoculleus; s__bourgensis
denovo57	0	2	0	0	0	0	0	1	k__Archaea; p__Euryarchaeota; c__Methanomicrobia; o__Methanosarcinales; F__Methanosarcinaceae; g__Methanosarcina
denovo54	2	5	3	2	0	0	1	0	k__Archaea; p__Euryarchaeota; c__Methanomicrobia; o__Methanosarcinales; F__Methanosarcinaceae; g__Methanosarcina
denovo55	1	0	0	0	0	1	0	0	k__Archaea; p__Euryarchaeota; c__Methanomicrobia; o__Methanomicrobiales; f__Methanomicrobiaceae; g__Methanoculleus; s__bourgensis
denovo52	0	0	0	0	0	0	0	1	k__Archaea; p__Euryarchaeota; c__Methanomicrobia; o__Methanomicrobiales; f__Methanospirillaceae; g__Methanospirillum; s__psychrodurum
denovo53	4	2	4	1	2	4	2	2	k__Archaea; p__Euryarchaeota; c__Methanomicrobia; o__Methanomicrobiales; f__Methanomicrobiaceae; g__Methanoculleus; s__bourgensis
denovo50	3	0	3	2	0	1	4	3	k__Archaea; p__Euryarchaeota; c__Methanomicrobia; o__Methanomicrobiales; f__Methanomicrobiaceae; g__Methanoculleus; s__bourgensis
denovo51	1	2	0	2	0	1	2	3	k__Archaea; p__Euryarchaeota; c__Methanomicrobia
denovo187	0	0	0	1	0	1	0	0	k__Archaea; p__Euryarchaeota; c__Methanomicrobia; o__Methanosarcinales
denovo186	0	0	0	0	0	0	0	1	k__Archaea; p__Euryarchaeota; c__Methanomicrobia; o__Methanosarcinales; F__Methanosarcinaceae
denovo185	0	0	0	1	0	0	0	0	k__Archaea; p__Euryarchaeota
denovo184	0	0	0	1	0	0	0	0	k__Archaea; p__Euryarchaeota; c__Methanomicrobia
denovo239	1	0	0	0	0	0	0	0	k__Archaea; p__Euryarchaeota; c__Methanomicrobia; o__Methanosarcinales; F__Methanosarcinaceae; g__Methanosarcina; s__lacustris
denovo238	0	1	0	0	2	0	0	0	k__Archaea; p__Euryarchaeota; c__Methanomicrobia; o__Methanomicrobiales; f__Methanomicrobiaceae; g__Methanoculleus; s__bourgensis
denovo181	0	1	0	0	0	0	0	1	k__Archaea; p__Euryarchaeota
denovo180	0	0	0	1	0	0	0	0	k__Archaea; p__Euryarchaeota; c__Methanomicrobia
denovo235	0	0	0	0	0	1	0	0	k__Archaea; p__Euryarchaeota
denovo234	15	28	18	26	22	22	15	18	k__Archaea; p__Euryarchaeota; c__Methanomicrobia; o__Methanosarcinales; F__Methanosarcinaceae; g__Methanosarcina
denovo237	0	1	0	0	0	0	0	0	k__Archaea; p__Euryarchaeota; c__Methanomicrobia; o__Methanosarcinales; F__Methanosarcinaceae; g__Methanosarcina
denovo236	0	0	0	0	0	0	1	0	k__Archaea; p__Euryarchaeota; c__Methanomicrobia; o__Methanosarcinales; F__Methanosarcinaceae; g__Methanosarcina; s__mazei
denovo231	0	1	0	0	0	1	0	1	k__Archaea; p__Euryarchaeota; c__Methanomicrobia; o__Methanosarcinales; F__Methanosarcinaceae; g__Methanosarcina
denovo230	0	0	1	0	0	0	0	0	k__Archaea; p__Euryarchaeota; c__Methanomicrobia; o__Methanomicrobiales; f__Methanomicrobiaceae; g__Methanofollis; s__ethanolicus
denovo233	2	5	6	7	3	1	1	3	k__Archaea; p__Euryarchaeota; c__Methanomicrobia; o__Methanosarcinales; F__Methanosarcinaceae; g__Methanosarcina
denovo232	0	1	0	1	0	0	0	0	k__Archaea; p__Euryarchaeota
denovo109	1	1	1	0	1	0	2	1	k__Archaea; p__Euryarchaeota
denovo108	3	2	0	3	1	1	0	8	k__Archaea; p__Euryarchaeota; c__Methanomicrobia; o__Methanomicrobiales; f__Methanomicrobiaceae; g__Methanoculleus; s__bourgensis
denovo107	0	0	1	0	0	0	0	0	k__Archaea; p__Euryarchaeota; c__Methanomicrobia; o__Methanosarcinales; F__Methanosarcinaceae; g__Methanosarcina
denovo106	3	2	5	5	3	7	3	10	k__Archaea; p__Euryarchaeota; c__Methanomicrobia; o__Methanomicrobiales; f__Methanomicrobiaceae; g__Methanoculleus; s__bourgensis
denovo105	2	0	1	0	0	1	1	2	k__Archaea; p__Euryarchaeota; c__Methanomicrobia; o__Methanomicrobiales; f__Methanomicrobiaceae; g__Methanoculleus; s__bourgensis
denovo104	4	3	1	2	1	2	0	2	k__Archaea; p__Euryarchaeota; c__Methanomicrobia; o__Methanomicrobiales; f__Methanomicrobiaceae; g__Methanoculleus; s__bourgensis
denovo103	1	1	3	0	1	2	3	1	k__Archaea; p__Euryarchaeota; c__Methanomicrobia; o__Methanomicrobiales; f__Methanomicrobiaceae; g__Methanoculleus; s__bourgensis
denovo102	0	1	0	1	0	0	0	0	k__Archaea; p__Euryarchaeota; c__Methanomicrobia; o__Methanosarcinales; F__Methanosarcinaceae; g__Methanosarcina
denovo101	4	1	4	1	1	6	1	8	k__Archaea; p__Euryarchaeota; c__Methanomicrobia; o__Methanomicrobiales; f__Methanomicrobiaceae; g__Methanoculleus; s__bourgensis
denovo100	1	0	1	0	0	0	0	0	k__Archaea; p__Euryarchaeota; c__Methanomicrobia; o__Methanomicrobiales; f__Methanomicrobiaceae; g__Methanoculleus; s__bourgensis
denovo218	0	0	0	0	0	0	1	0	k__Archaea; p__Euryarchaeota; c__Methanococci; o__Methanococcales
denovo216	4	5	5	2	3	2	3	1	k__Archaea; p__Euryarchaeota; c__Methanomicrobia; o__Methanosarcinales; F__Methanosarcinaceae; g__Methanosarcina
denovo198	0	0	0	1	0	0	0	0	k__Archaea; p__Euryarchaeota
denovo199	1	0	0	0	0	0	0	0	k__Archaea; p__Euryarchaeota
denovo43	11	16	7	11	5	12	4	8	k__Archaea; p__Euryarchaeota; c__Methanomicrobia; o__Methanosarcinales; F__Methanosarcinaceae; g__Methanosarcina
denovo42	1	3	3	4	0	3	3	1	k__Archaea; p__Euryarchaeota; c__Methanomicrobia; o__Methanosarcinales; F__Methanosarcinaceae; g__Methanosarcina
denovo45	0	0	0	2	0	0	1	0	k__Archaea; p__Euryarchaeota; c__Methanomicrobia; o__Methanosarcinales; F__Methanosarcinaceae; g__Methanosarcina
denovo44	1	0	0	0	0	0	0	0	k__Archaea; p__Euryarchaeota; c__Methanomicrobia; o__Methanosarcinales; F__Methanosarcinaceae; g__Methanosarcina
denovo47	70	111	84	97	64	110	66	73	k__Archaea; p__Euryarchaeota; c__Methanomicrobia; o__Methanosarcinales; F__Methanosarcinaceae; g__Methanosarcina
denovo46	2	0	0	1	0	0	1	1	k__Archaea; p__Euryarchaeota; c__Methanobacteria; o__Methanobacteriales; f__Methanobacteriaceae; g__Methanobacterium; s__ferruginis
denovo190	1	0	0	0	0	1	0	0	k__Archaea; p__Euryarchaeota
denovo191	0	3	2	2	0	1	2	5	k__Archaea; p__Euryarchaeota
denovo192	0	0	0	1	1	0	0	0	k__Archaea; p__Euryarchaeota; c__Methanomicrobia; o__Methanomicrobiales; f__Methanomicrobiaceae; g__Methanoculleus
denovo193	0	0	0	0	0	1	0	0	k__Archaea; p__Euryarchaeota
denovo194	0	0	0	1	0	0	0	0	k__Archaea; p__Euryarchaeota
denovo195	6	0	3	0	4	2	1	2	k__Archaea; p__Euryarchaeota; c__Methanomicrobia; o__Methanomicrobiales; f__Methanomicrobiaceae; g__Methanoculleus; s__bourgensis
denovo196	0	0	0	1	0	0	0	0	k__Archaea; p__Euryarchaeota; c__Methanomicrobia
denovo197	0	0	0	1	0	0	0	0	k__Archaea; p__Euryarchaeota
denovo0	964	1383	904	1364	730	1375	728	992	k__Archaea; p__Euryarchaeota; c__Methanomicrobia; o__Methanosarcinales; F__Methanosarcinaceae; g__Methanosarcina
denovo85	0	0	0	0	0	0	1	0	k__Archaea; p__Euryarchaeota; c__Methanomicrobia; o__Methanomicrobiales; f__Methanomicrobiaceae; g__Methanoculleus
denovo2	154	157	199	86	137	184	133	231	k__Archaea; p__Euryarchaeota; c__Methanomicrobia; o__Methanomicrobiales; f__Methanomicrobiaceae; g__Methanoculleus; s__bourgensis
denovo3	32	41	31	32	26	41	24	30	k__Archaea; p__Euryarchaeota; c__Methanomicrobia; o__Methanosarcinales; F__Methanosarcinaceae; g__Methanosarcina
denovo4	1	2	0	1	1	3	1	0	k__Archaea; p__Euryarchaeota; c__Methanomicrobia; o__Methanomicrobiales; f__Methanomicrobiaceae; g__Methanoculleus; s__chikugoensis
denovo5	3	1	9	0	6	10	0	5	k__Archaea; p__Euryarchaeota; c__Methanobacteria; o__Methanobacteriales; f__Methanobacteriaceae; g__Methanobacterium; s__ferruginis
denovo228	0	0	1	0	0	0	0	0	k__Archaea; p__Euryarchaeota; c__Methanomicrobia; o__Methanosarcinales; F__Methanosarcinaceae; g__Methanosarcina; s__barkeri
denovo84	0	0	0	0	1	0	0	0	k__Archaea; p__Euryarchaeota; c__Methanomicrobia; o__Methanosarcinales; F__Methanosarcinaceae; g__Methanosarcina
denovo226	4	0	3	0	3	1	15	1	k__Archaea; p__Euryarchaeota; c__Methanomicrobia; o__Methanosarcinales; F__Methanosarcinaceae; g__Methanosarcina
denovo227	0	0	0	0	0	0	0	1	k__Archaea; p__Euryarchaeota
denovo224	0	0	0	0	1	0	0	0	k__Archaea; p__Euryarchaeota
denovo225	0	0	0	0	0	1	0	0	k__Archaea; p__Euryarchaeota
denovo222	0	1	0	0	0	0	0	0	k__Archaea; p__Euryarchaeota; c__Methanomicrobia
denovo223	0	0	0	1	0	0	0	0	k__Archaea; p__Euryarchaeota
denovo220	0	0	0	0	1	0	0	0	k__Archaea; p__Euryarchaeota
denovo221	0	0	0	1	0	0	0	0	k__Archaea; p__Euryarchaeota
denovo48	0	0	0	0	0	0	2	0	k__Archaea; p__Euryarchaeota; c__Methanomicrobia; o__Methanosarcinales; F__Methanosarcinaceae; g__Methanosarcina
denovo111	0	1	0	0	0	0	0	0	k__Archaea; p__Euryarchaeota; c__Methanomicrobia; o__Methanosarcinales; F__Methanosarcinaceae; g__Methanosarcina
denovo112	6	6	5	14	5	6	5	1	k__Archaea; p__Euryarchaeota; c__Methanomicrobia; o__Methanosarcinales; F__Methanosarcinaceae; g__Methanosarcina
denovo113	1	2	0	0	0	1	0	1	k__Archaea; p__Euryarchaeota; c__Methanomicrobia; o__Methanosarcinales; F__Methanosarcinaceae; g__Methanosarcina
denovo114	0	1	0	0	0	0	0	0	k__Archaea; p__Euryarchaeota; c__Methanomicrobia; o__Methanosarcinales; F__Methanosarcinaceae; g__Methanosarcina
denovo115	0	1	2	1	0	2	1	1	k__Archaea; p__Euryarchaeota; c__Methanomicrobia; o__Methanomicrobiales; f__Methanomicrobiaceae; g__Methanoculleus; s__bourgensis
denovo116	22	28	18	23	12	18	14	21	k__Archaea; p__Euryarchaeota; c__Methanomicrobia; o__Methanosarcinales; F__Methanosarcinaceae; g__Methanosarcina
denovo117	9	6	6	1	4	4	3	6	k__Archaea; p__Euryarchaeota; c__Methanomicrobia; o__Methanomicrobiales; f__Methanomicrobiaceae; g__Methanoculleus; s__bourgensis
denovo118	0	0	0	1	0	0	0	0	k__Archaea; p__Euryarchaeota; c__Methanomicrobia; o__Methanosarcinales; F__Methanosarcinaceae; g__Methanosarcina
denovo119	1	0	0	0	1	0	0	0	k__Archaea; p__Euryarchaeota; c__Methanomicrobia; o__Methanosarcinales; F__Methanosarcinaceae; g__Methanosarcina
denovo163	10	14	10	5	7	8	9	15	k__Archaea; p__Euryarchaeota; c__Methanomicrobia; o__Methanomicrobiales; f__Methanomicrobiaceae; g__Methanoculleus; s__bourgensis
denovo1	125	135	127	82	94	198	128	201	k__Archaea; p__Euryarchaeota; c__Methanomicrobia; o__Methanomicrobiales; f__Methanomicrobiaceae; g__Methanoculleus; s__bourgensis
denovo250	0	0	0	2	0	0	0	0	k__Archaea; p__Euryarchaeota; c__Methanomicrobia; o__Methanosarcinales; F__Methanosarcinaceae; g__Methanosarcina
denovo34	18	27	17	13	18	34	11	24	k__Archaea; p__Euryarchaeota; c__Methanomicrobia; o__Methanomicrobiales; f__Methanomicrobiaceae; g__Methanoculleus; s__bourgensis
denovo35	1	2	1	2	1	3	0	1	k__Archaea; p__Euryarchaeota; c__Methanomicrobia; o__Methanosarcinales; F__Methanosarcinaceae; g__Methanosarcina
denovo36	3	8	6	4	9	11	6	14	k__Archaea; p__Euryarchaeota; c__Methanomicrobia; o__Methanomicrobiales; f__Methanospirillaceae; g__Methanospirillum; s__hungatei
denovo37	5	2	2	3	1	4	2	6	k__Archaea; p__Euryarchaeota; c__Methanomicrobia; o__Methanomicrobiales; f__Methanomicrobiaceae; g__Methanoculleus; s__bourgensis
denovo30	11	12	14	16	9	12	7	2	k__Archaea; p__Euryarchaeota; c__Methanomicrobia; o__Methanosarcinales; F__Methanosarcinaceae; g__Methanosarcina
denovo31	5	1	2	4	3	3	5	3	k__Archaea; p__Euryarchaeota; c__Methanomicrobia; o__Methanomicrobiales; f__Methanomicrobiaceae; g__Methanoculleus; s__bourgensis
denovo32	0	0	0	0	0	1	0	0	k__Archaea; p__Euryarchaeota; c__Methanomicrobia; o__Methanosarcinales; F__Methanosarcinaceae; g__Methanosarcina; s__horonobensis
denovo33	1	1	1	2	1	0	1	3	k__Archaea; p__Euryarchaeota; c__Methanomicrobia; o__Methanomicrobiales; f__Methanomicrobiaceae; g__Methanoculleus; s__bourgensis
denovo38	13	2	17	5	20	5	32	1	k__Archaea; p__Euryarchaeota; c__Methanomicrobia; o__Methanosarcinales; F__Methanosarcinaceae; g__Methanosarcina; s__horonobensis
denovo39	2	2	1	3	2	4	0	3	k__Archaea; p__Euryarchaeota; c__Methanobacteria; o__Methanobacteriales; f__Methanobacteriaceae; g__Methanobacterium; s__formicicum
denovo213	0	0	1	0	0	0	0	0	k__Archaea; p__Euryarchaeota; c__Methanomicrobia; o__Methanosarcinales; F__Methanosarcinaceae; g__Methanosarcina
denovo212	8	17	14	7	18	24	13	20	k__Archaea; p__Euryarchaeota; c__Methanomicrobia; o__Methanomicrobiales; f__Methanomicrobiaceae; g__Methanoculleus; s__bourgensis
denovo211	0	0	1	0	1	0	0	1	k__Archaea; p__Euryarchaeota; c__Methanomicrobia; o__Methanomicrobiales; f__Methanomicrobiaceae; g__Methanoculleus; s__bourgensis
denovo210	0	0	0	3	0	0	0	0	k__Archaea; p__Euryarchaeota; c__Methanomicrobia; o__Methanosarcinales; F__Methanosarcinaceae; g__Methanosarcina
denovo217	3	3	1	2	0	3	0	1	k__Archaea; p__Euryarchaeota; c__Methanomicrobia; o__Methanomicrobiales; f__Methanomicrobiaceae
denovo6	38	4	17	5	40	0	50	3	k__Archaea; p__Euryarchaeota; c__Methanomicrobia; o__Methanosarcinales; F__Methanosarcinaceae; g__Methanosarcina
denovo215	1	1	0	0	0	0	0	0	k__Archaea; p__Euryarchaeota; c__Methanomicrobia; o__Methanosarcinales; F__Methanosarcinaceae; g__Methanosarcina
denovo214	0	1	2	0	0	1	2	5	k__Archaea; p__Euryarchaeota; c__Methanomicrobia; o__Methanomicrobiales; f__Methanospirillaceae; g__Methanospirillum; s__hungatei
denovo125	0	0	4	1	1	1	4	0	k__Archaea; p__Euryarchaeota; c__Methanobacteria; o__Methanobacteriales; f__Methanobacteriaceae; g__Methanobacterium; s__formicicum
denovo219	0	0	1	0	0	0	0	0	k__Archaea; p__Euryarchaeota
denovo229	2	1	0	0	0	0	4	0	k__Archaea; p__Euryarchaeota; c__Methanomicrobia; o__Methanosarcinales; F__Methanosarcinaceae; g__Methanosarcina
denovo124	6	17	9	11	3	7	3	12	k__Archaea; p__Euryarchaeota; c__Methanomicrobia; o__Methanosarcinales; F__Methanosarcinaceae; g__Methanosarcina
denovo165	2	0	0	3	0	1	1	0	k__Archaea; p__Euryarchaeota
denovo8	4	11	3	6	6	14	2	8	k__Archaea; p__Euryarchaeota; c__Methanomicrobia; o__Methanomicrobiales; f__Methanomicrobiaceae; g__Methanoculleus; s__bourgensis
denovo167	0	0	0	1	1	0	0	0	k__Archaea; p__Euryarchaeota
denovo166	0	0	0	0	0	1	0	0	k__Archaea; p__Euryarchaeota
denovo161	1	1	0	0	2	1	0	0	k__Archaea; p__Euryarchaeota; c__Methanomicrobia; o__Methanosarcinales; F__Methanosarcinaceae; g__Methanosarcina
denovo160	2	2	1	4	1	5	2	5	k__Archaea; p__Euryarchaeota; c__Methanomicrobia; o__Methanomicrobiales; f__Methanomicrobiaceae; g__Methanoculleus; s__bourgensis
denovo110	2	1	1	0	1	1	1	3	k__Archaea; p__Euryarchaeota; c__Methanomicrobia; o__Methanomicrobiales; f__Methanomicrobiaceae; g__Methanoculleus; s__bourgensis
denovo9	1	0	0	0	6	1	1	0	k__Archaea; p__Euryarchaeota; c__Methanomicrobia; o__Methanosarcinales; F__Methanosarcinaceae; g__Methanosarcina
denovo162	0	0	1	0	0	0	0	2	k__Archaea; p__Euryarchaeota; c__Methanomicrobia; o__Methanosarcinales; F__Methanosarcinaceae; g__Methanosarcina
denovo169	0	0	0	0	0	0	1	0	k__Archaea; p__Euryarchaeota; c__Methanomicrobia
denovo168	0	0	0	0	0	1	0	0	k__Archaea; p__Euryarchaeota
	2174	2810	2175	2498	1777	2897	1843	2366
